# Supplementary material for: Rewriting nuclear epigenetic scripts in mitochondrial diseases as a strategy for heteroplasmy control
Source: EMBO Mol Med. 2025 Aug 11;17(9):2354–83. doi: 10.1038/s44321-025-00285-5 (PMC12423320; doi:10.1038/s44321-025-00285-5)
Supplement: Supplementary file 4 — Source data Fig. 2 [file 44321_2025_285_MOESM4_ESM.zip]

Archive with 6 entries (3 files):
- Fig 2/
- Fig 2/2A/
- Fig 2/2A/MS-MLPA data.xlsx
- Fig 2/2A/read me 2A.docx
- Fig 2/2B/
- Fig 2/2B/MS-MLPA data fig 2B.xlsx
