# Supplementary material for: Rewriting nuclear epigenetic scripts in mitochondrial diseases as a strategy for heteroplasmy control
Source: EMBO Mol Med. 2025 Aug 11;17(9):2354–83. doi: 10.1038/s44321-025-00285-5 (PMC12423320; doi:10.1038/s44321-025-00285-5)
Supplement: Supplementary file 4 — Source data Fig. 2 [file 44321_2025_285_MOESM4_ESM.zip › Fig 2/2B/MS-MLPA data fig 2B.xlsx]

## Sheet: Hoja1
	WT	13L	13H	13H aza	13H dec	13H shDNMT1	8L	8H
APC	0	0	0.01	0	0	0	0	0
BRCA2_1	0	0	0.0375	0	0	0	0	0
BRCA2_2	0.02	0.255	0.0325	0	0	0	0	0
CD44	0	0	0.165	0	0	0	0	0
CDH13_1	0.36	0.46	0.6775	0.49	0.39	0.555	0.15	0.25
CDH13_2	0.265	0.45	0.46	0.52	0.345	0.46	0.18	0.25
CDKN1B	0	0	0.01	0	0	0	0	0
CHFR	0.685	0.475	0.7475	0.38	0.255	0.74	0.41	0.4
CHFR_2	0.99	0.59	0.71	0.71	0	0.475	0	0.115
ESR1_1	0.85	0.815	0.9425	0.74	0.285	0.765	1.27	0.225
ESR1_2	0.805	1.045	0.9225	0.87	0.59	1.16	0.98	0.82
FHIT	0	0.235	0.245	0.26	0	0.26	0.065	0.195
GATA5	0	0	0.1375	0	0	0	0	0
GSTP1_1	0	0	0.04	0	0	0	0	0
GSTP1_2	0	0	0.0225	0	0	0	0	0
IGSF4	0	0	0.045	0	0	0	0	0
KLLN1_1	0.215	0.28	0.2475	0.22	0.22	0.23	0.25	0.255
KLLN1_2	0.15	0.2	0.215	0.22	0.11	0.22	0	0
MGMT_1	0.93	0.875	0.97	0.78	0	0.825	1	0.79
MSH6	0.21	0.17	0.265	0.15	0.215	0.12	0	0.605
PTEN	0	0	0.025	0	0	0	0	0
PYCARD	0.44	0.515	0.42	0.49	0.14	0.33	0.16	0.055
RARB	0	0	0.095	0	0	0	0	0
RASSF1-	0	0	0.065	0	0	0	0	0
RB1_1	0	0	0.075	0	0	0	0	0
RB1_2	0	0	0.0675	0	0	0	0	0
THBS1	0	0	0.035	0	0	0	0	0
TIMP3	0.085	0	0.015	0	0	0	0	0
TP53	0.11	0	0.0425	0	0	0	0	0.14
TP73	0.28	0.51	0.6525	0.51	0.15	0.495	0.52	0.34
VHL	0	0	0.06	0	0	0	0	0
WT1	0	0	0.05	0	0	0	0	0
