# Supplementary material for: Rewriting nuclear epigenetic scripts in mitochondrial diseases as a strategy for heteroplasmy control
Source: EMBO Mol Med. 2025 Aug 11;17(9):2354–83. doi: 10.1038/s44321-025-00285-5 (PMC12423320; doi:10.1038/s44321-025-00285-5)
Supplement: Supplementary file 5 — Source data Fig. 3 [file 44321_2025_285_MOESM5_ESM.zip › Fig 3/3A/data sheet.xlsx]

## Sheet: Hoja1
Sample Name	Sample group 1	Sample group 2	Sample group 3	heteroplasmy (%)	Sentrix-ID	Sentrix position
WT_1	wild-type	wt	wt	0	203841950067	R03C01
WT_2	wild-type	wt	wt	0	203841950067	R04C01
13_L 1	Mutated	mut 13	Low heteroplasmy	20	203841950067	R05C01
13_L 2	Mutated	mut 13	Low heteroplasmy	20	203841950067	R06C01
13_L3	Mutated	mut 13	Low heteroplasmy	8	206152240076	R01C01
13_H 1	Mutated	mut 13	High heteroplasmy	70	203841950067	R07C01
13_H 2	Mutated	mut 13	High heteroplasmy	100	203841950067	R08C01
13_H4	Mutated	mut 13	High heteroplasmy	80	206152240076	R02C01
8_L1	Mutated	mut 8	Low heteroplasmy	50	206152240076	R03C01
8_L2	Mutated	mut 8	Low heteroplasmy	1	206152240076	R04C01
8_L7	Mutated	mut 8	Low heteroplasmy	2	206152240076	R05C01
8_H1	Mutated	mut 8	High heteroplasmy	95	206152240076	R06C01
8_H2	Mutated	mut 8	High heteroplasmy	100	206152240076	R07C01
8_H3	Mutated	mut 8	High heteroplasmy	95	206152240076	R08C01
