# Supplementary material for: Rewriting nuclear epigenetic scripts in mitochondrial diseases as a strategy for heteroplasmy control
Source: EMBO Mol Med. 2025 Aug 11;17(9):2354–83. doi: 10.1038/s44321-025-00285-5 (PMC12423320; doi:10.1038/s44321-025-00285-5)
Supplement: Supplementary file 6 — Source data Fig. 4 [file 44321_2025_285_MOESM6_ESM.zip]

Archive with 5 entries (2 files):
- Fig 4/
- Fig 4/4A/
- Fig 4/4A/ratio fluorescence day 3 day 0 _proliferation_.xlsx
- Fig 4/4B/
- Fig 4/4B/apoptosis levels.xlsx
