# Supplementary material for: Rewriting nuclear epigenetic scripts in mitochondrial diseases as a strategy for heteroplasmy control
Source: EMBO Mol Med. 2025 Aug 11;17(9):2354–83. doi: 10.1038/s44321-025-00285-5 (PMC12423320; doi:10.1038/s44321-025-00285-5)
Supplement: Supplementary file 6 — Source data Fig. 4 [file 44321_2025_285_MOESM6_ESM.zip › Fig 4/4A/ratio fluorescence day 3 day 0 _proliferation_.xlsx]

## Sheet: DMSO 
WT	13L	13H	8L	8H
3.83542	2.82001	4.7673	1.43213	3.04105
5.73135	5.66506	8.16252	4.36216	5.69764
3.5525	3.71471	5.05747	1.63767	2.66251

## Sheet: aza
WT-aza	13L-aza	13H-aza	8L-aza	8H-aza
2.92507	3.34082	3.23066	0.975511	1.68178
7.41871	10.3417	7.91664	3.80405	3.82962
7.72716	3.72959	2.04503	1.45411	1.87186

## Sheet: dec
WT-dec	13L-dec	13H-dec	8L-dec	8H-dec
2.36563	2.67472	2.71265	0.875435	1.72398
5.47737	5.04583	5.83164	2.61165	4.47528
5.13351	2.7081	5.08189	2.7567	2.68197
