# Supplementary material for: Rewriting nuclear epigenetic scripts in mitochondrial diseases as a strategy for heteroplasmy control
Source: EMBO Mol Med. 2025 Aug 11;17(9):2354–83. doi: 10.1038/s44321-025-00285-5 (PMC12423320; doi:10.1038/s44321-025-00285-5)
Supplement: Supplementary file 6 — Source data Fig. 4 [file 44321_2025_285_MOESM6_ESM.zip › Fig 4/4B/apoptosis levels.xlsx]

## Sheet: Hoja1
13-H	13-H-Aza	13-H+Dec	13H-shDNMT1	13L	13L-Aza	13-L+Dec	13L-shDNMT1	8H	8H-aza	8H-dec	8L	8L-aza	8L-dec	UV
5.5	11.2	42.2	71.2	4.49	6.48	25	6	50	62	68.5	13	11.7	11.5	73.8
30	37.5	39.7	46.9	37.9	27.1	39.6	34.4	28.6	54.1	77.8	49.7	48	49	70.3
25.7	69.3	41.1	23.7	35.2	62	10	10.4	79.4	69.6	74	68.6	55.5	99	85
8.69	28.2	42.3	25	87.8	90.2	23.5	30	32.1		70.1	68.8		83.7	68.4
17.7	21.4	55.2	41.7	24.8	12.9	53.2	4.4	29.3		43	29.5		60.1	40.2
13.5	18.2	29.8		9			42.4							71.8
27	43.1	68.8		32										35
3.11	32.7	29.4		11.7										46.5
28	39.3	37.4		44.5
42.5				20.8
14.9				13.1
34				25
31.1				11.2
45				59
14.4
43.55
31.15
35.5
