# Supplementary material for: Rewriting nuclear epigenetic scripts in mitochondrial diseases as a strategy for heteroplasmy control
Source: EMBO Mol Med. 2025 Aug 11;17(9):2354–83. doi: 10.1038/s44321-025-00285-5 (PMC12423320; doi:10.1038/s44321-025-00285-5)
Supplement: Supplementary file 7 — Source data Fig. 5 [file 44321_2025_285_MOESM7_ESM.zip]

Archive with 7 entries (4 files):
- Fig 5/
- Fig 5/5A and 5B/
- Fig 5/5A and 5B/read me 5A and 5B.docx
- Fig 5/5C/
- Fig 5/5C/actin membrane.tif
- Fig 5/5C/ESR1 membrane.tif
- Fig 5/5C/quatification ESR1 to actin.xlsx
