# Supplementary material for: Rewriting nuclear epigenetic scripts in mitochondrial diseases as a strategy for heteroplasmy control
Source: EMBO Mol Med. 2025 Aug 11;17(9):2354–83. doi: 10.1038/s44321-025-00285-5 (PMC12423320; doi:10.1038/s44321-025-00285-5)
Supplement: Supplementary file 7 — Source data Fig. 5 [file 44321_2025_285_MOESM7_ESM.zip › Fig 5/5C/quatification ESR1 to actin.xlsx]

## Sheet: ESR1 to actin realtive to 13H
13H	13H-dec	13L	13L-dec
1.00467	3.27901	1.04326	0.324239
1.00011	1.21493	2.60435	1.34481
0.999856	1.12656	4.90571	1.63292
1.00001	1.81767	0.942902	0.688674
1.00001	1.1053	0.589604	3.02408
