# Supplementary material for: Rewriting nuclear epigenetic scripts in mitochondrial diseases as a strategy for heteroplasmy control
Source: EMBO Mol Med. 2025 Aug 11;17(9):2354–83. doi: 10.1038/s44321-025-00285-5 (PMC12423320; doi:10.1038/s44321-025-00285-5)
Supplement: Supplementary file 8 — Source data Fig. 6 [file 44321_2025_285_MOESM8_ESM.zip]

Archive with 7 entries (3 files):
- Fig 6/
- Fig 6/6A/
- Fig 6/6A/seahorse data.xlsx
- Fig 6/6B/
- Fig 6/6B/seahorse parameters decitabine relative to DMSO.xlsx
- Fig 6/6C/
- Fig 6/6C/ROS.xlsx
