# Supplementary material for: Rewriting nuclear epigenetic scripts in mitochondrial diseases as a strategy for heteroplasmy control
Source: EMBO Mol Med. 2025 Aug 11;17(9):2354–83. doi: 10.1038/s44321-025-00285-5 (PMC12423320; doi:10.1038/s44321-025-00285-5)
Supplement: Supplementary file 8 — Source data Fig. 6 [file 44321_2025_285_MOESM8_ESM.zip › Fig 6/6A/seahorse data.xlsx]

## Sheet: 13H
Time (minutes)	13H			13H-dec
1.57041	5.28901	6.11619	5.3924	6.00772	6.92184	7.22924
8.1045	5.06347	5.73665	5.08515	5.77361	6.62731	6.93487
14.635	4.96937	5.68209	5.00684	5.72255	6.4376	6.87036
21.1669	4.98601	5.66147	5.01023	5.65537	6.5193	6.90342
27.7783	3.3845	4.12486	3.59679	3.77863	4.23488	4.82411
34.3155	3.29233	3.96886	3.51807	3.70297	4.1547	4.71999
40.8522	3.20519	3.944	3.5012	3.67356	4.14369	4.75512
47.4633	5.0479	5.75278	4.99891	5.98809	6.70246	7.28664
54.0039	4.70913	5.3817	4.6901	5.07818	6.36158	6.82263
60.5457	4.24665	4.97329	4.28294	4.67679	5.81739	6.13563
67.1599	1.94797	2.45202	2.14202	1.98908	2.31109	2.81735
73.7084	1.90892	2.37199	2.03306	1.95653	2.30315	2.79141
80.2542	1.79904	2.77794	2.03207	1.97065	2.30306	2.79124

## Sheet: wt cybrids
time	wt			wt-dec
1.56996		10.2597	11.2005	17.6003	14.8028	12.291
8.10888		9.92567	10.7968	16.9903	14.1153	11.6677
14.6456		9.8239	10.7633	16.9506	13.8999	11.8335
21.1844		9.8232	10.7791	17.0512	13.9049	11.6969
27.7956		4.64296	5.37637	8.11204	6.59668	6.36728
34.3357		4.61074	5.48492	8.19307	6.72704	6.53067
40.873		4.61176	5.44138	8.19595	6.73797	6.48807
47.4865		11.4355	11.9376	18.8721	15.7021	13.6889
54.0305		10.3639	10.3872	16.6065	13.1317	12.2511
60.5741		9.17807	9.2994	14.9313	11.7458	10.7868
67.1889		2.54699	2.87222	4.26628	3.2634	3.19324
73.7398		2.43902	2.83406	4.23154	3.31491	3.28635
80.2836		2.55335	2.79245	4.1962	3.30899	3.2571

## Sheet: m.5024C>T MEFs
Time (min)	5024			5024-dec
1.56966	9.27571	12.3828	13.9654	27.1946	22.7037	20.4033
8.10631	6.26142	9.0021	13.1635	25.7806	21.6512	19.8308
14.6425	4.95205	6.42868	12.8583	25.3914	21.2713	19.5166
21.1787	5.03887	5.93898	12.6661	25.1235	21.0956	19.3166
27.794	4.70654	5.88875	6.2388	16.8373	13.9698	12.7052
34.3357	4.87819	5.83744	6.3749	16.915	14.0277	12.9341
40.8753	4.60327	5.94156	6.63308	16.8405	14.0609	13.1442
47.4865	4.09959	14.3377	14.4782	25.1419	23.5689	21.79
54.0324	3.63498	13.5809	13.6599	23.3932	21.7049	20.5228
60.584	3.55054	12.4874	12.7129	20.1484	19.3457	18.2861
67.2022	0.924435	1.54127	1.32488	6.85349	5.92608	5.59958
73.7474	0.776519	2.05663	2.07072	7.09797	6.2646	5.9652
80.2929	3.76783	3.67082	4.34079	8.39781	7.50479	7.01176
