# Supplementary material for: Rewriting nuclear epigenetic scripts in mitochondrial diseases as a strategy for heteroplasmy control
Source: EMBO Mol Med. 2025 Aug 11;17(9):2354–83. doi: 10.1038/s44321-025-00285-5 (PMC12423320; doi:10.1038/s44321-025-00285-5)
Supplement: Supplementary file 8 — Source data Fig. 6 [file 44321_2025_285_MOESM8_ESM.zip › Fig 6/6B/seahorse parameters decitabine relative to DMSO.xlsx]

## Sheet: Hoja1
DMSO	dec-BR	dec-ATP	dec-MRC	dec-PL
1	0.94767	0.98009	1.11723	0.899229	13H_exp 1
1	1.31572	1.3241	1.20451	1.30555	13H_exp2
1	1.35758	1.30726	1.43813	1.41711	13H_exp3
1	1.2956	1.30726	1.36629	1.2818	WT
1	1.89211	1.68579	1.34115	2.15474	m.5024C>T
