# Supplementary material for: Rewriting nuclear epigenetic scripts in mitochondrial diseases as a strategy for heteroplasmy control
Source: EMBO Mol Med. 2025 Aug 11;17(9):2354–83. doi: 10.1038/s44321-025-00285-5 (PMC12423320; doi:10.1038/s44321-025-00285-5)
Supplement: Supplementary file 8 — Source data Fig. 6 [file 44321_2025_285_MOESM8_ESM.zip › Fig 6/6C/ROS.xlsx]

## Sheet: Hoja1
13H	13H-dec	13H_shDNMT1	13L	13L-dec	13L_shDNMT1	8H	8H-dec	8L	8L-dec	H2O2
27.5	35.2									66.4
12.73	35.9
57.7	74.7		34.6	59.2		68.6	64.3	72.88	78.16	90.1
54.7	75.7	57.25	9.57	34.32	3.83	11.84	12.45			83
		62	73.2	74.4	63.7	70.6	74.2			77.35
			45.4	64.2	46.8	78.2	89.4	34.6	69.5	62
10.6	33.5	7.42	13.3	15.9	30.4	13.7	48.6	22.1	41.1	94.5
rows share same experiment date
