# Supplementary material for: Rewriting nuclear epigenetic scripts in mitochondrial diseases as a strategy for heteroplasmy control
Source: EMBO Mol Med. 2025 Aug 11;17(9):2354–83. doi: 10.1038/s44321-025-00285-5 (PMC12423320; doi:10.1038/s44321-025-00285-5)
Supplement: Supplementary file 9 — Source data Fig. 7 [file 44321_2025_285_MOESM9_ESM.zip]

Archive with 16 entries (10 files):
- Fig 7/
- Fig 7/7A/
- Fig 7/7A/heteroplasmy.xlsx
- Fig 7/7B/
- Fig 7/7B/fcs files/
- Fig 7/7B/fcs files/CYBRIS 13513 30-9-22_AUTOFLUO.fcs
- Fig 7/7B/fcs files/CYBRIS 13513 30-9-22_FITC.fcs
- Fig 7/7B/fcs files/CYBRIS 13513 30-9-22_L V H 0.fcs
- Fig 7/7B/fcs files/CYBRIS 13513 30-9-22_L V H A.fcs
- Fig 7/7B/fcs files/CYBRIS 13513 30-9-22_L V H D.fcs
- Fig 7/7B/readme 7B.docx
- Fig 7/7C/
- Fig 7/7C/fitc(+)and (-).xlsx
- Fig 7/7C/heteroplasmy.xlsx
- Fig 7/7D/
- Fig 7/7D/heteroplamsy mixture cells.xlsx
