# Supplementary material for: Rewriting nuclear epigenetic scripts in mitochondrial diseases as a strategy for heteroplasmy control
Source: EMBO Mol Med. 2025 Aug 11;17(9):2354–83. doi: 10.1038/s44321-025-00285-5 (PMC12423320; doi:10.1038/s44321-025-00285-5)
Supplement: Supplementary file 9 — Source data Fig. 7 [file 44321_2025_285_MOESM9_ESM.zip › Fig 7/7A/heteroplasmy.xlsx]

## Sheet: heteroplasmy
13H	13H-aza	13-H-dec	13-L	13-L-aza	13-L-dec
0.825496		0.754364	0.388683		0.403321
0.933033	0.622725	0.681444	0.25	0.269807	0.267943
1		0.721965
0.91067	0.846745	0.855595	0.209739	0.223756	0.261219
0.821847		0.586604
0.577009	0.583714		0.313528	0.407066
0.616996	0.593231
rows share same day experiment (cell culture and qPCR)
