# Supplementary material for: Rewriting nuclear epigenetic scripts in mitochondrial diseases as a strategy for heteroplasmy control
Source: EMBO Mol Med. 2025 Aug 11;17(9):2354–83. doi: 10.1038/s44321-025-00285-5 (PMC12423320; doi:10.1038/s44321-025-00285-5)
Supplement: Supplementary file 9 — Source data Fig. 7 [file 44321_2025_285_MOESM9_ESM.zip › Fig 7/7C/fitc(+)and (-).xlsx]

## Sheet: Hoja1
	fitc+				fitc-
13Lg+13H	53.8	52.2	57.2	22	46.2	47.8	42.8	88
13Lg+13H-aza	68.9	55	56.8		31.1	45	43.2
13Lg+13H-dec	66.2	52.5	80.6	53	33.8	47.5	19.4	47
colors represent each experiment
