# Supplementary material for: Rewriting nuclear epigenetic scripts in mitochondrial diseases as a strategy for heteroplasmy control
Source: EMBO Mol Med. 2025 Aug 11;17(9):2354–83. doi: 10.1038/s44321-025-00285-5 (PMC12423320; doi:10.1038/s44321-025-00285-5)
Supplement: Supplementary file 9 — Source data Fig. 7 [file 44321_2025_285_MOESM9_ESM.zip › Fig 7/7C/heteroplasmy.xlsx]

## Sheet: heteroplasmy mixtures
13H+13L	13H+13L-aza	13H+13L-dec
0.62057		0.536506
0.366868	0.320856	0.297302
0.292194		0.201195
0.70466	0.575678	0.540862
0.393199	0.394109	0.309212
0.398688	0.214146	0.429283
0.577009	0.641713	0.498846
0.609909	0.51883	0.51943
