# Supplementary material for: Rewriting nuclear epigenetic scripts in mitochondrial diseases as a strategy for heteroplasmy control
Source: EMBO Mol Med. 2025 Aug 11;17(9):2354–83. doi: 10.1038/s44321-025-00285-5 (PMC12423320; doi:10.1038/s44321-025-00285-5)
Supplement: Supplementary file 9 — Source data Fig. 7 [file 44321_2025_285_MOESM9_ESM.zip › Fig 7/7D/heteroplamsy mixture cells.xlsx]

## Sheet: Hoja1
13H+13L	13H+13L-aza	13H+13L-dec
0.62057		0.536506
0.366868	0.320856	0.297302
0.292194		0.201195
0.70466	0.575678	0.540862
0.393199	0.394109	0.309212
0.398688	0.214146	0.429283
0.577009	0.641713	0.498846
0.609909	0.51883	0.51943
rows share experimental dates regarding cell culture and qPCR
