# Supplementary material for: Rewriting nuclear epigenetic scripts in mitochondrial diseases as a strategy for heteroplasmy control
Source: EMBO Mol Med. 2025 Aug 11;17(9):2354–83. doi: 10.1038/s44321-025-00285-5 (PMC12423320; doi:10.1038/s44321-025-00285-5)
Supplement: Supplementary file 10 — Source data Fig. 8 [file 44321_2025_285_MOESM10_ESM.zip › Fig 8/8B/tumor growth.xlsx]

## Sheet: high het tumors
days	vehicle high					decitabine high
0	1	1	1	1	1	1	1	1	1	1
2	3.5	3.05263	1.39286	1.19757	2.12308	1.38857	2.08491	1.04779	1.65	1.20611
4	7.57143	6.01754	1.57143	1.32523	2.98461	1.69143	2.98113	1.11765	1.725	1.38931
6	11.2857	8.17544	2.83929	1.36778	5.04615	2.29714	4.88679	1.30882	2.55	1.9084
8	12.3571	10.1053	3.51786	1.57447	6.89231	3.27429	6.50943	1.45956	2.95	2.25954
volume relative to day 0

## Sheet: low het tumors
days	vehicle low					decitabine low
0	1	1	1	1	1	1	1	1	1	1
2	1.99115	2.25	1.6875	1.96	2.33119	2	1.11053	1.31835	1.53374	1.81159
4	3.84956	5	1.80357	2.02	2.49196	4.21569	1.54737	1.6367	2.18405	1.83333
6	4.0177	9.375	2.45536	2.45	3.01608	5.0915	2.00526	2.31461	3.19632	2.93478
8	5.38053	11.875	2.86607	2.89	5.12862	5.37908	4.35263	3.1573	4.53374	3.68841
volume relative to day 0

## Sheet: mixed het tumors
days	vehicle mix					decitabine mix
0	1	1	1	1	1	1	1	1	1	1
2	1.97425	1.5906	1.40227	9.33333	1.97727	1.49524	1.64286	1.15217	3.01587	1.04
4	2.03434	2.85235	1.72805	15.6267	3.375	2.00635	2.45238	1.5	3.14286	1.8
6	3.4721	3.48993	2.57224	15.6267	5.34091	3.10794	3.37302	1.63044	5.20635	2.61333
8	4.84549	5.19463	3.36544	15.6267	6.80682	3.16825	4.7619	2.71739	9	3.81333
volume relative to day 0
