# Supplementary material for: Rewriting nuclear epigenetic scripts in mitochondrial diseases as a strategy for heteroplasmy control
Source: EMBO Mol Med. 2025 Aug 11;17(9):2354–83. doi: 10.1038/s44321-025-00285-5 (PMC12423320; doi:10.1038/s44321-025-00285-5)
Supplement: Supplementary file 10 — Source data Fig. 8 [file 44321_2025_285_MOESM10_ESM.zip › Fig 8/8D/tumor heteroplasmy.xlsx]

## Sheet: Hoja1
13H	13H-dec	mix (13H+13L)	mix (13H+13L)-dec	13L	13L-dec
0.952638	0.390033	0.675175	0.229516	0.325335	0.0344345
0.862542	0.771997	0.39685	0.279968	0.191224	0.185995
0.874583	0.808508	0.579682	0.204004	0.272312	0.151424
0.950439	0.771997	0.300062	0.19751	0.131215	0.280616
0.915945	0.808508	0.435275	0.53465	0.143587	0.186425
